# Supplementary material for: Evolutionary plasticity of the NHL domain underlies distinct solutions to RNA recognition
Source: Nat Commun. 2018 Apr 19;9:1549. doi: 10.1038/s41467-018-03920-7 (PMC5908797; doi:10.1038/s41467-018-03920-7)
Supplement: Supplementary file 4 — Supplementary Data 1 [file 41467_2018_3920_MOESM4_ESM.xlsx]

## Sheet: SupData1_Plasmids
Identifier	Plasmid	Insert	Cloning technique	Primers (fwd, rev) or gBlocksa
210	pENTR L4-R1	dpy-30 promoter	pENTR_L4-R1_Pdpy-30, published in (Ecsedi et al., 2015)
172	pENTR L1-L2	GFP(PEST)-H2B	pBMF2.7, published in (Wright et al., 2011)
101	pENTR R2-L3	unc-54 3’UTR	pCM5.37, published in (Merritt et al., 2008)
pFA1	pENTR L4-R1	lin-29A promoter with act-1 5’UTR exon	pFA1, published in (Aeschimann et al., 2017)
pFA3	pENTR L1-L2	lin-29A 5’UTR exon 1 + GFP(PEST)-H2B	pFA3, published in (Aeschimann et al., 2017)
pFA110	pENTR L1-L2	lin-29 5’UTR exon 1 with 2 stem point mut + GFP(PEST)-H2B	Gibson assemblyb	gBlock	TGCCAACTTTGTACAAAAAAGCAGGCTCCgttccgaaccaattcgcctagcgaaccttggactccaactccgtttttactcttttctgaaaagagcctactaaatattggaactataatcaaactattccatcaaatcgacacacctactagatatcaaatatctaatactggaaccaaggcttgggtaacctgaaactgtgcgaatttggagcagaaatattATGTCTAGACTTAGCCATGGCTTC
				fwd	ATGTCTAGACTTAGCCATGGCT
				rev	TGGGACAACTCCAGTGAAAAG
pFA111	pENTR L1-L2	lin-29 5’UTR exon 1 with 2 stem point mut_rescue + GFP(PEST)-H2B	Gibson assemblyb	gBlock	TGCCAACTTTGTACAAAAAAGCAGGCTCCgttccgaaccaattcgcctagcgaaccttggactccaagtccgtttttactcttttctgaaaagagcctactaaatattggaactataatcaaactattccatcaaatggacacacctactagatatcaaatatctaatactggaaccaaggcttgggtaacctgaaactgtgcgaatttggagcagaaatattATGTCTAGACTTAGCCATGGCTTC
				fwd	ATGTCTAGACTTAGCCATGGCT
				rev	TGGGACAACTCCAGTGAAAAG
pFA113	pENTR R2-L3	unc-54 3’UTR with mab-10 fused stem loops 3'UTR	Gibson assemblyc	gBlock	ACTTCTCTTAATTTCTTTGTGGtctagttttcaaaaaaccccccatttttccggcggtttttcaaaaaccaatgccaagctctcatataatgggagtctaaacacagttcggttccaaaactgaaaaacttcaatttcgcatccaatgcattgcaagttgattgcttttcacaaaaattttgcatttaatgcagtgaaaattttccggtcattcgaaatggcctaatttgctccaaaaaCCTTTTTAGCTTCTTTTAAGTCAC
192	pENTR R2-L3	unc-54 3’UTR with mab-10 fused stem loops with 5 stem point mut 3’UTR	Gibson assemblyc	gBlock	acttctcttaatttctttgtGGtctagttttcaaaaaaccccccatttttccggcgCtttttcaaaaaccaatgccaagctctGatataatgggagtctaaacacagttcggttccaaaactgaaaaacttcaatttcgGatccaatgcattgcaagttgattgcttttcacaaaaattttgGatttaatgcagtgaaaattttccggtGattcgaaatggcctaatttgctccaaaaaCCtttttagcttcttttaagtcac
193	pENTR R2-L3	unc-54 3’UTR withmab-10 fused stem loops with 5 stem point mut_rescue3’UTR	Gibson assemblyc	gBlock	acttctcttaatttctttgtGGtctagttttcaaaaaaccccccatttttccggcgCtttttcaaaaaGcaatgccaagctctGatataatCggagtctaaacacagttcggttccaaaactgaaaaacttcaatttcgGatccaatCcattgcaagttgattgcttttcacaaaaattttgGatttaatCcagtgaaaattttccggtGattcgaaatCgcctaatttgctccaaaaaCCtttttagcttcttttaagtcac
pFA16	pCFJ150	Pdpy-30::lin-29A 5’UTR exon 1 + GFP(PEST)-H2B::unc-54 3'UTR	pFA16, published in (Aeschimann et al., 2017)
pFA127	pCFJ150	Pdpy-30::lin-29 5’UTR exon 1 with 2 stem point mut + GFP(PEST)-H2B::unc-54 3'UTR	LR reaction
pFA128	pCFJ150	Pdpy-30::lin-29 5’UTR exon 1 with 2 stem point mut_rescue + GFP(PEST)-H2B::unc-54 3'UTR	LR reaction
pFA130	pCFJ150	Plin-29A-act-1 5'UTR:: GFP(PEST)-H2B::unc-54 3’UTR with mab-10 fused stem loops 3'UTR	LR reaction
117	pCFJ150	Plin-29A-act-1 5'UTR:: GFP(PEST)-H2B::unc-54 3’UTR with mab-10 fused stem loops with 5 stem point mut 3’UTR	LR reaction
118	pCFJ150	Plin-29A-act-1 5'UTR:: GFP(PEST)-H2B::unc-54 3’UTR withmab-10 fused stem loops with 5 stem point mut_rescue3’UTR	LR reaction
227	pRLTK	unc-54 (ctrl) 3'UTR with AscI site	Restriction digestions (XbaI, NotI), ligation		Fw - CTAGTCTAGATCTTCAACATCCCTACATGC; Rev - CTAGGCGGCCGCCGCCGTCCTCGAAATCTTGACA
216	pRLTK	unc-54 3’UTR with mab-10 fused stem loops 3'UTR	Gibson Assemblyd	gBlock	acttctcttaatttctttgtGGtctagttttcaaaaaaccccccatttttccggcggtttttcaaaaaccaatgccaagctctcatataatgggagtctaaacacagttcggttccaaaactgaaaaacttcaatttcgcatccaatgcattgcaagttgattgcttttcacaaaaattttgcatttaatgcagtgaaaattttccggtcattcgaaatggcctaatttgctccaaaaaCCtttttagcttcttttaagtcac
217	pRLTK	unc-54 3'UTR with mab-10 500 nts (151-650) 3'UTR	Gibson Assemblyd	gBlock	acttctcttaatttctttgtGGtaaattcccgcccccttcgctcggagtcatataatttccttctcttcctatcacttttttgtctagttttcaaaaaaccccccatttttccggcgCtttttcaaaaaccaatgccaagctctGatataatgggagtctaaacacagttcggttccaaaaccaacgcccacggccccgcccccaattagataatttaaatataatttttttttccattttccaattttttaaaaatatttaatatgtttgtcttgctctattgagaaagaaatttgaattcaaaactgaaaaacttcaatttcgGatccaatgcattgcaagttgattgcttttataaatttttgggtctcgaagcgaaaagcccataggattttcac…
218	pRLTK	unc-54 3’UTR with mab-10 fused stem loops with 5 stem point mut 3’UTR	Gibson Assemblyd	gBlock	acttctcttaatttctttgtGGtctagttttcaaaaaaccccccatttttccggcgCtttttcaaaaaccaatgccaagctctGatataatgggagtctaaacacagttcggttccaaaactgaaaaacttcaatttcgGatccaatgcattgcaagttgattgcttttcacaaaaattttgGatttaatgcagtgaaaattttccggtGattcgaaatggcctaatttgctccaaaaaCCtttttagcttcttttaagtcac
219	pRLTK	unc-54 3’UTR withmab-10 fused stem loops with 5 stem point mut_rescue3’UTR	Gibson Assemblyd	gBlock	acttctcttaatttctttgtGGtctagttttcaaaaaaccccccatttttccggcgCtttttcaaaaaGcaatgccaagctctGatataatCggagtctaaacacagttcggttccaaaactgaaaaacttcaatttcgGatccaatCcattgcaagttgattgcttttcacaaaaattttgGatttaatCcagtgaaaattttccggtGattcgaaatCgcctaatttgctccaaaaaCCtttttagcttcttttaagtcac
212	pClneo	HA-TRIM71		published in (Loedige et al., 2013)
pFA211	pClneo	HA-TRIM71-mut1(D673A, Y702A, R720A)	Gibson assemblye	gBlock	CGCAGCTACGTGGGCATTGGGCTCCCGGGCCTGAGCTTCGGCAGTGAGGGTGACAGCGATGGCAAGCTCTGCCGCCCTTGGGGTGTGAGTGTAGACAAGGAGGGCTACATCATTGTCGCCGACCGCAGCAACAACCGCATCCAGGTGTTCAAGCCCTGCGGCGCCTTCCACCACAAATTCGGCACCCTGGGCTCCCGGCCTGGGCAGTTCGACCGACCAGCCGGCGTGGCCTGTGACGCCTCACGCAGGATCGTGGTGGCTGACAAGGCCAATCATCGCATCCAGATCTTCACGTTCGAGGGCCAGTTCCTCCTCAAGTTTGGTGAGAAAGGAACCAAGAATGGGCAGTTCAACGCCCCTTGGGATGTGGCGGTGAATTCTGAGGGCAAGATCCTGGTC…
				fwd	ATGTCTAGACTTAGCCATGGCT
				rev	TGGGACAACTCCAGTGAAAAG
pFA212	pClneo	HA-TRIM71-mut1(R608A, R625A, R655A, K672A)	Gibson assemblye	gBlock	CGCAGCTACGTGGGCATTGGGCTCCCGGGCCTGAGCTTCGGCAGTGAGGGTGACAGCGATGGCAAGCTCTGCGCCCCTTGGGGTGTGAGTGTAGACAAGGAGGGCTACATCATTGTCGCCGACGCCAGCAACAACCGCATCCAGGTGTTCAAGCCCTGCGGCGCCTTCCACCACAAATTCGGCACCCTGGGCTCCCGGCCTGGGCAGTTCGACGCACCAGCCGGCGTGGCCTGTGACGCCTCACGCAGGATCGTGGTGGCTGACGCGGACAATCATCGCATCCAGATCTTCACGTTCGAGGGCCAGTTCCTCCTCAAGTTTGGTGAGAAAGGAACCAAGAATGGGCAGTTCAACTACCCTTGGGATGTGGCGGTGAATTCTGAGGGCAAGATCCTGGTC…
				fwd	ATGTCTAGACTTAGCCATGGCT
				rev	TGGGACAACTCCAGTGAAAAG
pFA215	pClneo	HA-TRIM71-mut1(R751A)	Gibson assemblye	gBlock	CGCAGCTACGTGGGCATTGGGCTCCCGGGCCTGAGCTTCGGCAGTGAGGGTGACAGCGATGGCAAGCTCTGCCGCCCTTGGGGTGTGAGTGTAGACAAGGAGGGCTACATCATTGTCGCCGACCGCAGCAACAACCGCATCCAGGTGTTCAAGCCCTGCGGCGCCTTCCACCACAAATTCGGCACCCTGGGCTCCCGGCCTGGGCAGTTCGACCGACCAGCCGGCGTGGCCTGTGACGCCTCACGCAGGATCGTGGTGGCTGACAAGGACAATCATCGCATCCAGATCTTCACGTTCGAGGGCCAGTTCCTCCTCAAGTTTGGTGAGAAAGGAACCAAGAATGGGCAGTTCAACTACCCTTGGGATGTGGCGGTGAATTCTGAGGGCAAGATCCTGGTC…
				fwd	ATGTCTAGACTTAGCCATGGCT
				rev	TGGGACAACTCCAGTGAAAAG
pFA214	pClneo	HA-TRIM71-mut1(R796A, R814A)	Gibson assemblye	gBlock	CGCAGCTACGTGGGCATTGGGCTCCCGGGCCTGAGCTTCGGCAGTGAGGGTGACAGCGATGGCAAGCTCTGCCGCCCTTGGGGTGTGAGTGTAGACAAGGAGGGCTACATCATTGTCGCCGACCGCAGCAACAACCGCATCCAGGTGTTCAAGCCCTGCGGCGCCTTCCACCACAAATTCGGCACCCTGGGCTCCCGGCCTGGGCAGTTCGACCGACCAGCCGGCGTGGCCTGTGACGCCTCACGCAGGATCGTGGTGGCTGACAAGGACAATCATCGCATCCAGATCTTCACGTTCGAGGGCCAGTTCCTCCTCAAGTTTGGTGAGAAAGGAACCAAGAATGGGCAGTTCAACTACCCTTGGGATGTGGCGGTGAATTCTGAGGGCAAGATCCTGGTC…
				fwd	ATGTCTAGACTTAGCCATGGCT
				rev	TGGGACAACTCCAGTGAAAAG
aOverhangs for Gibson assembly reactions are in blue. Introduced point mutations are in red.
bAssembly with XbaI digested pBMF2.7 plasmid, one gBlock and one PCR product. PCR amplification with fwd and rev from pBMF2.7 plasmid.
cAssembly with AscI digested modified pCM5.37 plasmid (G. Brancati and H. Großhans) and one gBlock.
dAssembly with AscI digested plasmid 227 and one gBlock.
eAssembly with NotI digested plasmid 212, one gBlock and one PCR product. PCR amplification with fwd and rev from plasmid 212.
